# Supplementary material for: Simulation-Based Evaluation of Methods, Data Types, and Temporal Sampling Schemes for Detecting Recent Population Declines
Source: Integr Comp Biol. 2022 Sep 14;62(6):1849–63. doi: 10.1093/icb/icac144 (PMC9801984; doi:10.1093/icb/icac144)
Supplement: icac144_Supplemental_Files [file icac144_supplemental_files.zip]

Archive with 3 entries (3 files):
- Revised_Supplemental_Figures_Tables.pdf
- SuppTable1_power.xlsx
- SuppTable2_power.xlsx
