# Supplementary material for: Simulation-Based Evaluation of Methods, Data Types, and Temporal Sampling Schemes for Detecting Recent Population Declines
Source: Integr Comp Biol. 2022 Sep 14;62(6):1849–63. doi: 10.1093/icb/icac144 (PMC9801984; doi:10.1093/icb/icac144)
Supplement: icac144_Supplemental_Files [file icac144_supplemental_files.zip › SuppTable1_power.xlsx]

## Sheet: Sheet1
Method	Demographic Scenario	Power(n=50, 10k RAD loci)	Power(n=50, 50k RAD loci)	Power(n=100, 10k RAD loci)	Power(n=100, 50k RAD loci)	Power(n=200, 10k RAD loci)	Power(n=200, 50k RAD loci)
MOMI2-Contemporary	Constant	90	100	100	90	100	90
MOMI2-Contemporary	Slow Decline,30 Generations	0	10	10	0	30	40
MOMI2-Contemporary	Slow Decline,60 Generations	10	80	50	70	70	80
MOMI2-Contemporary	Slow Decline,90 Generations	80	100	100	90	100	80
MOMI2-Contemporary	Slow Decline,120 Generations	100	100	100	100	100	90
MOMI2-Contemporary	Fast Decline,30 Generations	50	100	90	100	100	80
MOMI2-Serial	Constant	100	100	100	100	100	90
MOMI2-Serial	Slow Decline,30 Generations	0	10	10	10	10	10
MOMI2-Serial	Slow Decline,60 Generations	0	60	20	70	50	70
MOMI2-Serial	Slow Decline,90 Generations	40	70	100	60	100	80
MOMI2-Serial	Slow Decline,120 Generations	90	100	100	90	100	90
MOMI2-Serial	Fast Decline,30 Generations	40	80	50	80	70	90
MOMI2-Two Samples	Constant	90	100	90	90	100	90
MOMI2-Two Samples	Slow Decline,30 Generations	10	0	0	20	10	30
MOMI2-Two Samples	Slow Decline,60 Generations	20	80	60	100	80	90
MOMI2-Two Samples	Slow Decline,90 Generations	90	90	100	90	100	100
MOMI2-Two Samples	Slow Decline,120 Generations	100	90	100	100	100	100
MOMI2-Two Samples	Fast Decline,30 Generations	30	100	50	100	90	90
NeEstimator	Constant	100	100	100	100	100	100
NeEstimator	Slow Decline,30 Generations	0	0	0	10	0	0
NeEstimator	Slow Decline,60 Generations	0	0	0	0	0	10
NeEstimator	Slow Decline,90 Generations	0	0	0	0	10	20
NeEstimator	Slow Decline,120 Generations	0	0	0	0	30	50
NeEstimator	Fast Decline,30 Generations	0	0	0	20	50	60
