# Supplementary material for: Simulation-Based Evaluation of Methods, Data Types, and Temporal Sampling Schemes for Detecting Recent Population Declines
Source: Integr Comp Biol. 2022 Sep 14;62(6):1849–63. doi: 10.1093/icb/icac144 (PMC9801984; doi:10.1093/icb/icac144)
Supplement: icac144_Supplemental_Files [file icac144_supplemental_files.zip › SuppTable2_power.xlsx]

## Sheet: Sheet1
Method	Demographic Scenario	Power (n=20)	Power (n=50)	Power (n=100)
GONE	Constant	100	100	100
GONE	Slow Decline,30 Generations	0	0	0
GONE	Slow Decline,60 Generations	0	20	20
GONE	Slow Decline,90 Generations	0	10	20
GONE	Slow Decline,120 Generations	30	50	90
GONE	Fast Decline,30 Generations	60	70	100
MOMI2-Contemporary	Constant	90	90	90
MOMI2-Contemporary	Slow Decline,30 Generations	20	70	50
MOMI2-Contemporary	Slow Decline,60 Generations	50	60	80
MOMI2-Contemporary	Slow Decline,90 Generations	60	90	80
MOMI2-Contemporary	Slow Decline,120 Generations	60	90	90
MOMI2-Contemporary	Fast Decline,30 Generations	80	90	60
MOMI2-Serial	Constant	80	80	70
MOMI2-Serial	Slow Decline,30 Generations	40	40	30
MOMI2-Serial	Slow Decline,60 Generations	20	80	90
MOMI2-Serial	Slow Decline,90 Generations	60	70	80
MOMI2-Serial	Slow Decline,120 Generations	50	90	80
MOMI2-Serial	Fast Decline,30 Generations	50	60	50
MOMI2-Two Samples	Constant	90	70	80
MOMI2-Two Samples	Slow Decline,30 Generations	40	60	50
MOMI2-Two Samples	Slow Decline,60 Generations	70	60	50
MOMI2-Two Samples	Slow Decline,90 Generations	60	80	80
MOMI2-Two Samples	Slow Decline,120 Generations	80	80	80
MOMI2-Two Samples	Fast Decline,30 Generations	100	90	80
Stairway	Constant	100	100	100
Stairway	Slow Decline,30 Generations	0	20	10
Stairway	Slow Decline,60 Generations	20	10	50
Stairway	Slow Decline,90 Generations	20	0	40
Stairway	Slow Decline,120 Generations	20	20	10
Stairway	Fast Decline,30 Generations	40	40	60
